# Supplementary material for: In-Vivo Quantitative Image Analysis of Age-Related Morphological Changes of C. elegans Neurons Reveals a Correlation between Neurite Bending and Novel Neurite Outgrowths
Source: eNeuro. 2019 Jul 8;6(4):ENEURO.0014-19.2019. doi: 10.1523/ENEURO.0014-19.2019 (PMC6620389; doi:10.1523/ENEURO.0014-19.2019)
Supplement: Extended Data File 1. — Code and instruction for the neuronal quantification analysis. The zip file includes the python code files for batch processing, beads, classify, clean up, kink positions, soma volume, utility, and waviness. In addition, a swc example image, readme, requirements, and license text files are also included. Figure Contributions: Max Hess acquired confocal images. Max Hess, Alvaro Gomariz, Orcun Goksel, and Collin Ewald devised the image analysis pipeline, which was implemented by Max Hess and Alvaro Gomariz. Max Hess and Collin Ewald wrote the legends in consultation with the other authors. Download Extended Data F, ZIP file. [file sup_enu-eN-MNT-0014-19-s11.zip]

Archive with 14 entries (13 files):
- NeuronMorphologyQuantification/.gitignore
- NeuronMorphologyQuantification/batchProcessing.py
- NeuronMorphologyQuantification/beads.py
- NeuronMorphologyQuantification/classify.py
- NeuronMorphologyQuantification/cleanup.py
- NeuronMorphologyQuantification/images/
- NeuronMorphologyQuantification/images/swc_example.png
- NeuronMorphologyQuantification/kinkPositions.py
- NeuronMorphologyQuantification/LICENCE.txt
- NeuronMorphologyQuantification/README.md
- NeuronMorphologyQuantification/requirements.txt
- NeuronMorphologyQuantification/somaVolume.py
- NeuronMorphologyQuantification/utility.py
- NeuronMorphologyQuantification/wavyness.py
