# Supplementary material for: In-Vivo Quantitative Image Analysis of Age-Related Morphological Changes of C. elegans Neurons Reveals a Correlation between Neurite Bending and Novel Neurite Outgrowths
Source: eNeuro. 2019 Jul 8;6(4):ENEURO.0014-19.2019. doi: 10.1523/ENEURO.0014-19.2019 (PMC6620389; doi:10.1523/ENEURO.0014-19.2019)
Supplement: Extended Data File 1. — Code and instruction for the neuronal quantification analysis. The zip file includes the python code files for batch processing, beads, classify, clean up, kink positions, soma volume, utility, and waviness. In addition, a swc example image, readme, requirements, and license text files are also included. Figure Contributions: Max Hess acquired confocal images. Max Hess, Alvaro Gomariz, Orcun Goksel, and Collin Ewald devised the image analysis pipeline, which was implemented by Max Hess and Alvaro Gomariz. Max Hess and Collin Ewald wrote the legends in consultation with the other authors. Download Extended Data F, ZIP file. [file sup_enu-eN-MNT-0014-19-s11.zip › NeuronMorphologyQuantification/batchProcessing.py]

#!/usr/bin/env python
# -*- coding: utf-8 -*-
"""Copyright (c) 2017-2018 Max Hess, Alvaro Gomariz, ETH Zurich"""

import cleanup
import classify
import wavyness
import somaVolume
import kinkPositions
import beads
import os
import time
import csv
from tqdm import tqdm
import utility

start = time.time()

# User input
root = '../NeuronMorphologyQuantificationData/'

# Parameters
cleanup_tree = True
scale = (0.223, 0.223, 0.3)  # [um] pixel size, (x, y, z)
length_threshold = 3.0  # [um] threshold value below which outgrowth events are discarded
angle_threshold = 155  # [degree] largest angle to be considered a sharp bend
window_size_linear_regression = 6.0  # [um] window size for linear regression angle calculation
window_size_maximum_supression = 5.0  # [um] window size for angle non-maximum suppression
plm_outgrowth_suppression = 5.0  # [um] length of plm mainbranch at the end that is suppressed for outgrowth as the neuron tracing algorithm often makes mistakes at the end
neurontypes = ['ALM', 'PLM']  # list containing 'ALM', 'PLM' or both in case only one type should be processed
visualize_somavolumes = False # if set to true, soma volme segmentations are visualized. Increases processing time drastically!
infolder = 'trees/'  # name of the folder containing the .swc trees
infolder_tif = 'images/'  # name of the folder containing the images


outfolder_cleanedtrees = 'cleanedtrees/'
outfolder_classifiedtrees = 'classifiedtrees/'
outfolder_wavytrees = 'wavytrees/'
outfolder_gifs = 'somavolume_gifs/'
now = time.strftime("%Y-%m-%d_%H-%M-%S")
measurement_filename = now + '_IndividualMeasurements.csv'
measurement_filename2 = now + '_SummaryMeasurements.csv'
parameters_filename = now + '_Parameters.txt'

# Write the parameter file: 'YYYY-MM-DD_hh-mm-ss_Parameters.txt'
with open(root + parameters_filename, 'w') as f:
    lj = 30
    f.write('Clean tree:'.ljust(lj) + '{}\n'.format(cleanup_tree))
    f.write('Scale:'.ljust(lj) + '{}\n'.format(scale))
    f.write('Length threshold:'.ljust(lj) + '{}\n'.format(length_threshold))
    f.write('Angle Threshold:'.ljust(lj) + '{}\n'.format(angle_threshold))
    f.write('Window lin reg:'.ljust(lj) + '{}\n'.format(window_size_linear_regression))    
    f.write('Window max supp:'.ljust(lj) + '{}\n'.format(window_size_maximum_supression))
    f.write('PLM outgrowth supp:'.ljust(lj) + '{}\n'.format(plm_outgrowth_suppression))
    f.write('Visualize soma volume:'.ljust(lj) + '{}\n'.format(visualize_somavolumes))
    f.write('Root:'.ljust(lj) + '{}\n'.format(root))
    f.write('Graph folder:'.ljust(lj) + '{}\n'.format(infolder))
    f.write('Images folder:'.ljust(lj) + '{}\n'.format(infolder_tif))
    

# Write the outfile headers: 'YYYY-MM-DD_hh-mm-ss_IndividualMeasurements.txt' & 'YYYY-MM-DD_hh-mm-ss_SummaryMeasurements.txt'
with open(root + measurement_filename, 'w', newline='') as csvfile:
    spamwriter = csv.writer(csvfile, delimiter=',',
                            quotechar='|', quoting=csv.QUOTE_MINIMAL)
    spamwriter.writerow(['Condition'] + ['Age'] + ['Series'] + ['Name'] + ['Neurontype'] + 
                        ['Class'] + ['Length'] + ['MeanRadius'] + ['MaxRadius'] + ['Censored'])

with open(root + measurement_filename2, 'w', newline='') as csvfile:
    spamwriter = csv.writer(csvfile, delimiter=',',
                            quotechar='|', quoting=csv.QUOTE_MINIMAL)
    spamwriter.writerow(['Condition'] + ['Age'] + ['Series'] + ['Name'] + ['Neurontype'] +

                        ['SomaOutgrowthLength'] + ['SomaOutgrowthCount'] + ['NeuriteOutgrowthLength'] + ['NeuriteOutgrowthCount'] + ['NeuriteOutgrowthPositionArray'] + ['MainBranchLength'] +
                        ['KinkCount'] + ['KinkPositionArray'] + ['SomaVolume'] + ['KinkDensityTotal'] + ['BeadCount'] + ['BeadDensity'] + ['PVMConnectionCount'] + ['BlobCount'] + ['L_R'] +
                        ['ThresholdAngle'] + ['Censored'])

        
for neurontype in neurontypes:
    # Concatenate the folder names
    n_infolder = root + neurontype + '/' + infolder
    n_infolder_tif = root + neurontype + '/' + infolder_tif
    n_outfolder_cleanedtrees = root + neurontype + '/' + outfolder_cleanedtrees
    n_outfolder_classifiedtrees = root + neurontype + '/' + outfolder_classifiedtrees
    n_outfolder_wavytrees = root + neurontype + '/' + outfolder_wavytrees
    if neurontype=='ALM' and visualize_somavolumes:
        n_outfolder_gifs = root + neurontype + '/' + outfolder_gifs

    # Make all the approriate folders
    if not os.path.exists(n_outfolder_cleanedtrees):
        os.makedirs(n_outfolder_cleanedtrees)
    if not os.path.exists(n_outfolder_classifiedtrees):
        os.makedirs(n_outfolder_classifiedtrees)
    if not os.path.exists(n_outfolder_wavytrees):
        os.makedirs(n_outfolder_wavytrees)
    try:
        if not os.path.exists(n_outfolder_gifs):
            os.makedirs(n_outfolder_gifs)
    except:
        n_outfolder_gifs = None

    files = os.listdir(n_infolder)  # List all the files in `n_infolder`
    files = [file for file in files if (file.endswith('.swc')) and file[0]!='#']  # Only keep .swc files that are not "commented out" (starting with #).
    for file in tqdm(files):
        # Generate .tif file name and get metadata (like strain, age, etc...) from the name
        file_tif = file[:-4] + '.tif'
        string = file[:-4]
        dat = string.split('_')
        strain = dat[0]
        series = dat[2]
        age = dat[1]
        name = dat[3]

        # Load the .swc file
        raw_tree = utility.readSWC(n_infolder+file)

        # Run the cleanup function
        if cleanup_tree:
            clean_tree = cleanup.cleanup(raw_tree,
                            neurontype=neurontype,
                            scale=scale,
                            visualize=False)
        else:
            clean_tree = raw_tree

        # Classify the tree and get length measurements of outgrowth events
        tree_lengths, tree_classes, tree_mean_radii, tree_max_radii, mainbranch, annotated_mainbranch, classified_tree = classify.classify(
            clean_tree,
            neurontype=neurontype,
            length_threshold=length_threshold,
            plm_outgrowth_suppression=plm_outgrowth_suppression,
            scale=scale)

        # Quantify the wavyness of the mainbranch (i. e. count the number of kinks)
        kinks_count, fully_annotated_mainbranch, kinks_swc, wavytree_swc = wavyness.wavyness(annotated_mainbranch,
                                                                                             angle_threshold=angle_threshold,
                                                                                             window_size_linear_regression=window_size_linear_regression,
                                                                                             window_size_maximum_supression=window_size_maximum_supression,
                                                                                             n_colors=10,
                                                                                             scale=scale,
                                                                                             fix_node=True,
                                                                                             plot_cdf=False)

        #
        kink_positions, outgrowth_positions = kinkPositions.kinkPositions(fully_annotated_mainbranch, scale=scale)
        kink_positions_string = '-'.join([str(pos) for pos in kink_positions])
        outgrowth_positions_string = '-'.join([str(pos) for pos in outgrowth_positions])
        
        mainbranch_bead, bead_count = beads.countBeads(mainbranch, annotations=fully_annotated_mainbranch, scale=scale)
        
        
        density_total = kinks_count/tree_lengths[-1]
        

        if neurontype=='ALM':
            soma_volume = somaVolume.somavolume(classified_tree,
                                                filename_tif=n_infolder_tif+file_tif,
                                                scale=scale,
                                                visualize=visualize_somavolumes,
                                                outfolder_gif=n_outfolder_gifs)
        else:
            soma_volume = 0
        
        
        # Save results to .csv files
        with open(root + measurement_filename, 'a', newline='') as csvfile:
            spamwriter = csv.writer(csvfile, delimiter=',',
                                    quotechar='|', quoting=csv.QUOTE_MINIMAL)
            for i in range(len(tree_lengths)):
                spamwriter.writerow([strain] + [age] + [series] + [name] + [neurontype] + 
                                    [str(tree_classes[i])] + [str(tree_lengths[i])] + [str(tree_mean_radii[i])] + [str(tree_max_radii[i])]  + [str(0)])
                
        
        soma_total = 0
        neurite_total = 0
        for i in range(len(tree_lengths)):
            if tree_classes[i] == 'SomaOutgrowth':
                soma_total += tree_lengths[i]
            elif tree_classes[i] == 'NeuriteOutgrowth':
                neurite_total += tree_lengths[i]
        
        neurontype_plml_or_plmr = 'ALM'  # ALM neurons can not be differentiated
        if neurontype=='PLM':
            if tree_classes.count('PVM')>0:  # If a crossing PVM process was detected its a PLML neuron, else PLMR
                neurontype_plml_or_plmr = 'PLML'
            else:
                neurontype_plml_or_plmr = 'PLMR'

        
        with open(root + measurement_filename2, 'a', newline='') as csvfile:
            spamwriter = csv.writer(csvfile, delimiter=',',
                                    quotechar='|', quoting=csv.QUOTE_MINIMAL)
            
            mainbranch_length = utility.calculateDistancesTree(annotated_mainbranch, scale=scale)
            spamwriter.writerow([strain] + [age] + [series] + [name] + [neurontype] + 
                                [str(soma_total)] +  [str(tree_classes.count('SomaOutgrowth'))] +  [str(neurite_total)] + [str(tree_classes.count('NeuriteOutgrowth'))] + [outgrowth_positions_string]  +  [str(tree_lengths[-1])] +
                                [str(kinks_count)] + [kink_positions_string] + [str(soma_volume)] + [str(density_total)] + [str(bead_count)] + [str(bead_count/mainbranch_length)] + [str(tree_classes.count('PVM_Connection'))] +
                                [str(tree_classes.count('Blob'))] + [neurontype_plml_or_plmr] + [str(angle_threshold)] + [str(0)])

        # Save relevant .swc files
        utility.saveSWC(n_outfolder_classifiedtrees+file, classified_tree)
        utility.saveSWC(n_outfolder_wavytrees+file, wavytree_swc)
        utility.saveSWC(n_outfolder_wavytrees+file[:-4]+'_beads.swc', mainbranch_bead)
                
end = time.time()
with open(root + parameters_filename, 'a') as f:
    lj = 30
    f.write('Total time [s]:'.ljust(lj) + '{:.2}\n'.format(end-start))
