# Supplementary material for: In-Vivo Quantitative Image Analysis of Age-Related Morphological Changes of C. elegans Neurons Reveals a Correlation between Neurite Bending and Novel Neurite Outgrowths
Source: eNeuro. 2019 Jul 8;6(4):ENEURO.0014-19.2019. doi: 10.1523/ENEURO.0014-19.2019 (PMC6620389; doi:10.1523/ENEURO.0014-19.2019)
Supplement: Extended Data File 1. — Code and instruction for the neuronal quantification analysis. The zip file includes the python code files for batch processing, beads, classify, clean up, kink positions, soma volume, utility, and waviness. In addition, a swc example image, readme, requirements, and license text files are also included. Figure Contributions: Max Hess acquired confocal images. Max Hess, Alvaro Gomariz, Orcun Goksel, and Collin Ewald devised the image analysis pipeline, which was implemented by Max Hess and Alvaro Gomariz. Max Hess and Collin Ewald wrote the legends in consultation with the other authors. Download Extended Data F, ZIP file. [file sup_enu-eN-MNT-0014-19-s11.zip › NeuronMorphologyQuantification/beads.py]

#!/usr/bin/env python
# -*- coding: utf-8 -*-
'''
Copyright (c) 2017-2018 Max Hess, Alvaro Gomariz, ETH Zurich
'''

import utility
import numpy as np


def countBeads(mainbranch, annotations=None, suppression_window=5, local_window=32, scale=(0.22, 0.22, 0.3)):
    """
    Count the number of beads along a mainbranch based on the radius information of the nodes.

    Parameters
    ----------
    mainbranch : np.ndarray
        Mainbranch on which beads are counted.
    annotations : np.ndarray
        fully_annotated_mainbranch (output of wavyness.wavyness) that contains the locations of kinks and outgrowth events.
    suppression_window : float [um]
        Window size for non-maximum suppression (preventing double counting of beads).
    local_window : float [um]
        Window size in [um] for the calculation of the local thickness of the mainbranch.
    scale : tuple of floats
        x, y and z scales of the images underlying the analysis.

    Returns
    -------
    mainbranch_bead : np.ndarray
        Mainbranch with detected beads set to 1.
    mainbranch_count : int
        Number of beads detected.
    """

    mean_thickness = 0
    std_thickness = 0.54  # empirically determined for some neurons
    mainbranch_beads = mainbranch.copy()
    mainbranch_beads[:,1] = 0
    mean_distance = np.mean(utility.calculateDistancesTree(mainbranch, scale=scale, return_sum=False))

    #  Calculate local thickness in window 'local_window'
    localThickness = np.zeros(len(mainbranch))
    n_indices = int(round(local_window/mean_distance/2))
    for i, node in enumerate(mainbranch):
        window = mainbranch[max(0, (i-n_indices)) : min(len(mainbranch), i+n_indices)]
        localThickness[i] = np.mean(window[:, 5])
   
    realThickness = mainbranch[:,5] - localThickness  # Subtract local thickness from mainbranch radii to correct for global drifts in detected branch-radius
    
    mask_existing_structures = (annotations[:, 5]==3) | (annotations[:, 1]!=0)
    it = int(np.floor(suppression_window/2/mean_distance))
    mask_existing_structures = utility.dilate_array(mask_existing_structures, it)
    realThickness = realThickness * np.invert(mask_existing_structures)
    i = 0
    while realThickness.max() > (mean_thickness + 3*std_thickness):
        mainbranch_beads[realThickness.argmax(), 1] = 1
        mainbranch_beads[realThickness.argmax(), 5] *= 2
        lower = int(realThickness.argmax()-np.floor(suppression_window/2/mean_distance))
        upper = int(realThickness.argmax()+np.floor(suppression_window/2/mean_distance)) + 1
        if lower < 0:
            realThickness[0:upper] = 0
        elif upper > len(realThickness):
            realThickness[lower:] = 0
        else:
            realThickness[lower:upper] = 0
        i += 1
    
    bead_count = sum(mainbranch_beads[:,1])
    return mainbranch_beads, bead_count

if __name__ == '__main__':
    mainbranch = utility.readSWC('mainbranch.swc')
    ann = utility.readSWC('ann.swc')
    m, c = countBeads(mainbranch, ann)
    print(c)
