# Supplementary material for: In-Vivo Quantitative Image Analysis of Age-Related Morphological Changes of C. elegans Neurons Reveals a Correlation between Neurite Bending and Novel Neurite Outgrowths
Source: eNeuro. 2019 Jul 8;6(4):ENEURO.0014-19.2019. doi: 10.1523/ENEURO.0014-19.2019 (PMC6620389; doi:10.1523/ENEURO.0014-19.2019)
Supplement: Extended Data File 1. — Code and instruction for the neuronal quantification analysis. The zip file includes the python code files for batch processing, beads, classify, clean up, kink positions, soma volume, utility, and waviness. In addition, a swc example image, readme, requirements, and license text files are also included. Figure Contributions: Max Hess acquired confocal images. Max Hess, Alvaro Gomariz, Orcun Goksel, and Collin Ewald devised the image analysis pipeline, which was implemented by Max Hess and Alvaro Gomariz. Max Hess and Collin Ewald wrote the legends in consultation with the other authors. Download Extended Data F, ZIP file. [file sup_enu-eN-MNT-0014-19-s11.zip › NeuronMorphologyQuantification/classify.py]

#!/usr/bin/env python
# -*- coding: utf-8 -*-
'''
Copyright (c) 2017-2018 Max Hess, Alvaro Gomariz, ETH Zurich
Classifie all the nodes in a neuron into mainbranch, neuriteoutgrowth, somanodes, somaoutgrowth, pvm and blobs
'''

import utility
import numpy as np
import itertools


def traceBranch(endpoint, tree, main_nodes=None, soma_nodes=None, scale=(1,1,1)):
    """
    Trace from an endpoint to a root node or any other node specified in main_branch  or soma_nodes.

    Parameters
    ----------
    endpoint : int or np.ndarray
        Index of endpoint or endpoint-node of the branch to be traced.
    tree : np.ndarray
        Tree on which to trace a branch.
    main_nodes : list or None
        List of nodes that are classified as mainbranch-nodes.
    soma_nodes : list or None
        List of nodes that are classified as soma-nodes.
    scale : tuple of floats [um]
         x, y and z scales of the images underlying the analysis.

    Returns
    -------
    branch_array : np.ndarray
        Tree containing only the traced branch.
    length : float
        Length of the traced branch.

    """

    if isinstance(endpoint, (float, int)):
        endpoint_index = endpoint
    else:
        endpoint_index = endpoint[0]
    if isinstance(tree, list):
        tree = np.array(tree)
    if isinstance(main_nodes, np.ndarray):
        main_nodes = main_nodes.tolist()
    if isinstance(soma_nodes, np.ndarray):
        soma_nodes = soma_nodes.tolist()

    if not main_nodes:
        main_nodes=[]
    if not soma_nodes:
        soma_nodes=[]
 
    
    #any tracing eventually stops in a root_node
    root_nodes_array = utility.findRoots(tree, return_node=True)
    root_nodes = root_nodes_array.tolist()

    
    branch = []
    length = 0
    current_node = utility.thisNode(endpoint_index, tree, as_list=False)
    branch.append(current_node)
    count = 0
    while current_node.tolist() not in root_nodes and current_node.tolist() not in main_nodes and current_node.tolist() not in soma_nodes:
        count += 1
        if count > 10000:
            break

        next_node = utility.nextNode(current_node, tree)
        dist = utility.dist3D(current_node, next_node, scale=scale)
        try:
            length += dist
            current_node = next_node
            branch.append(current_node)
        except TypeError:
            break
    
    branch_array = np.array(branch)
    return branch_array, length


def classify(tree,
             neurontype='PLM',
             length_threshold=3,
             plm_outgrowth_suppression=5,
             scale=(0.223, 0.223, 0.3),
             debug=False):
    """
    Classify all the nodes in a PLM or ALM neuron tree.

    Parameters
    ----------
    tree : np.ndarray
        Tree to be classified.
    neurontype : {'ALM', 'PLM'}
        Type of the neuron to be classified.
    length_threshold : float [um]
        Minimum length of an outgrowth event.
    plm_outgrowth_suppression : float [um]
        Length of segments at both ends of mainbranch where outgrowth detection is suppressed (as those regions contain a lot of tracing errors).
    scale : tuple of floats
        x, y and z scales of the images underlying the analysis.
    debug : bool


    Returns
    -------
    tree_lengths : list of floats
        Lengths of the returned branches.
    tree_classes : list of strings {'mainbranch', 'neuriteoutgrowth', 'somanodes', 'somaoutgrowth', 'pvm' or 'blobs'}
        Classifications of the returned branches.
    tree_mean_radii : list of floats
        Mean radii of returned branches.
    tree_max_radii : list of floats
        Max radii of returned branches.
    mainbranch : np.ndarray
        Mainbranch of the tree.
    annotated_mainbranch : np.ndarray
        Mainbranch of the tree with outgrowth events annotated.
    full_classified_tree_array : np.ndarray
        Full tree with classified nodes.
    """


    tree = utility.removeDoubleNodes(tree)
    endpoints = utility.findEndpoints(tree)
    
    #For ALM neurons detect the soma_nodes i.e. all nodes connected to the root that are above a threshold
    if neurontype=='ALM':
        soma_nodes = utility.findSomaNodes(tree, scale=scale).tolist()
    else:
        soma_nodes = []
     
    #Trace from every endpoint to a root and save the corresponding branches, select the longest as mainbranch
    branches = []
    lengths = np.zeros(len(endpoints))
    for i in range(len(endpoints)):
        branch, length = traceBranch(endpoints[i], tree, soma_nodes=soma_nodes, scale=scale)
        branches.append(branch)
        lengths[i] = length
    if not np.any(branches[lengths.argmax()][:, 1]==4):
        mainbranch = branches[lengths.argmax()]
        mainbranch_length = lengths.max()-mainbranch[-1][5]*scale[0] #the last node is part of the soma and its radius gets subtracted from the final length
    else:
        br = [branch for branch in branches if not np.any(branch[:, 1]==4)]
        le = np.array([lengths[i] for i, branch in enumerate(branches) if not np.any(branch[:, 1]==4)])
        mainbranch = br[le.argmax()]
        mainbranch_length = le.max()-mainbranch[-1][5]*scale[0]
    
    #To counteract false neurite detection at the end of PLM neurons due to neuron tracing errors at the edges the last couple of nodes
    #in PLM neurons are silenced for outgrowth detection (i.e. out growths detected there are dubbed SilencedOutgrowths and excluded from analysis).
    if neurontype=='PLM':
        silenced_nodes = utility.findSilencedNodes(mainbranch, scale=scale, max_distance=plm_outgrowth_suppression).tolist()
    else:
        silenced_nodes = []    
    
    #Trace from every endpoint to a node on the mainbranch to find sidebranches
    side_branches = []
    side_lengths = np.zeros(len(endpoints))
    for i in range(len(endpoints)):
        branch, length = traceBranch(endpoints[i], tree, main_nodes=mainbranch, soma_nodes=soma_nodes, scale=scale)
        side_branches.append(np.flip(branch, axis=0))
        side_lengths[i] = length-branch[-1][5]*scale[0]
    
    
    #Concatenate side branches that end in the same final_node to side_trees
    
    final_nodes = []
    for side_branch in side_branches:
        final_nodes.append(side_branch[0].tolist())
    final_nodes.sort()
    final_nodes = list(final_nodes for final_nodes, _ in itertools.groupby(final_nodes))
    
    
    side_trees = []
    for final_node in final_nodes:
        side_tree = []
        for side_branch in side_branches:
            if side_branch[0].tolist()==final_node:
                side_tree.append(side_branch)
        side_tree_noduplicates = [node.tolist() for branch in side_tree for node in branch]
        side_tree_noduplicates.sort()
        side_tree_noduplicates = list(node for node, _ in itertools.groupby(side_tree_noduplicates))
        side_trees.append(side_tree_noduplicates)
    
    side_trees_array = [np.array(side_tree) for side_tree in side_trees]
        
            
    
    
    
    #Find PVM branch in PLM neurons
    if neurontype=='PLM':
        pvm_nodes = []
        for i in range(len(side_trees_array)):
            maximum = side_trees_array[i][:,5].max() 
            mean = side_trees_array[i][:,5].mean()
            length = utility.calculateDistancesTree(side_trees_array[i], scale=scale)
            string = '{0:.3f}   {1:.3f}   {2:.3f}'.format(maximum, mean, length)
            if (maximum > 5 and length > 12) or np.any(side_trees_array[i][:, 1]==2):
                pvm_node = utility.findRoots(side_trees_array[i], return_node=True)[0]
        try:
            pvm_nodes.extend(utility.findWindow(pvm_node, mainbranch, window_size=10, scale=scale).tolist())
        except NameError:
            pass
    else:
        pvm_nodes = []
    
    #classify the side_trees according to their final node (pvm_nodes -> pvm-branch, soma_nodes -> soma-outgrowth, main_nodes -> neurite-outgrowth)
    annotated_mainbranch = mainbranch.copy()
    annotated_mainbranch[:,1] = 0
    annotated_mainbranch[:,5] = 1
    main_nodes = mainbranch.tolist()
    side_category = np.zeros(len(side_trees_array))
    last_nodes = []
    tree_lengths = []
    tree_classes = []
    tree_mean_radii = []
    tree_max_radii = []
    side_trees_clean = []
    
    for i in range(len(side_trees_array)):
        tree_length = utility.calculateDistancesTree(side_trees[i], scale=scale, return_sum=True)
        tree_mean_radius = side_trees_array[i][:,5].mean()
        tree_max_radius = side_trees_array[i][:,5].max()
        
        if tree_length > length_threshold:
            root = utility.findRoots(side_trees[i], return_node=True)[0].tolist()
            last_nodes.append(root)
            tree_lengths.append(tree_length)
            tree_mean_radii.append(tree_mean_radius)
            tree_max_radii.append(tree_max_radius)
            
            if root in pvm_nodes:
                side_trees_array[i][:,1] = 6
                side_category[i] = 6
                tree_classes.append('PVM')
                annotated_mainbranch[np.argwhere(annotated_mainbranch[:,0]==root[0])[0][0], 1] = 6
                    
            elif root in soma_nodes:
                side_trees_array[i][:,1] = 3
                side_category[i] = 3
                tree_classes.append('SomaOutgrowth')
            
            elif root in silenced_nodes:
                side_trees_array[i][:,1] = 10
                side_category[i] = 10
                tree_classes.append('SilencedOutgrowth')
                annotated_mainbranch[np.argwhere(annotated_mainbranch[:,0]==root[0])[0][0], 1] = 10
                
            elif root in  main_nodes and (np.any(side_trees_array[i][:, 1]==1) or np.any(side_trees_array[i][:, 1]==3)):
                side_trees_array[i][:,1] = 7
                side_category[i] = 7
                tree_classes.append('PVM_Connection')
                annotated_mainbranch[np.argwhere(annotated_mainbranch[:,0]==root[0])[0][0], 1] = 7
            
            elif root in main_nodes and ((side_trees_array[i][:,5].mean() > 2 and tree_length < 5) or side_trees_array[i][:,5].mean() > 3) or (np.any(side_trees_array[i][:, 1]==5)):
                side_trees_array[i][:,1] = 5
                side_category[i] = 5
                tree_classes.append('Blob')
                annotated_mainbranch[np.argwhere(annotated_mainbranch[:,0]==root[0])[0][0], 1] = 5
        
            elif root in main_nodes:
                side_trees_array[i][:,1] = 2
                side_category[i] = 2
                tree_classes.append('NeuriteOutgrowth')
                annotated_mainbranch[np.argwhere(annotated_mainbranch[:,0]==root[0])[0][0], 1] = 2
            
            else:
                side_trees_array[i][:,1] = 9
                side_category[i] = 9
                tree_classes.append('Unknown')                
                
            side_trees_clean.append(side_trees_array[i])
    
    
    
    
    
    #save the final classified tree
    full_classified_tree = []
    mainbranch[:,1] = 1
    main_nodes = mainbranch.tolist()
    soma_nodes = np.array(soma_nodes)
    try:
        soma_nodes[:,1] = 0
    except IndexError:
        pass
    soma_nodes = soma_nodes.tolist()
    for node in main_nodes:
        full_classified_tree.append(node)
    for tree in side_trees_clean:
        for node in tree:
            full_classified_tree.append(node.tolist())
    for node in soma_nodes:
        full_classified_tree.append(node)
    full_classified_tree_array = np.array(full_classified_tree)
    
    tree_lengths.append(mainbranch_length)
    tree_classes.append('MainBranch')
    tree_mean_radii.append(mainbranch[:,5].mean())
    tree_max_radii.append(mainbranch[:,5].max())
    if debug:
        for i in range(len(tree_lengths)):
            
            print('Class: {0:16}    Length: {1:>6.2f}    Max_r: {2:>4.2f}    Mean_r: {3:>4.2f}'.format(tree_classes[i], tree_lengths[i], tree_max_radii[i], tree_mean_radii[i]))
            
    return tree_lengths, tree_classes, tree_mean_radii, tree_max_radii, mainbranch, annotated_mainbranch, full_classified_tree_array


if __name__ == '__main__':
    tree = utility.readSWC(r'E:\debug_data\ALM\traces_manually\COL10_D21_S4_ALM08_gs0-7.swc')
    tree_lengths, tree_classes, tree_mean_radii, tree_max_radii, mainbranch, annotated_mainbranch, full_classified_tree_array = classify(tree, neurontype='ALM', debug=True)
    a = 3
