# Supplementary material for: In-Vivo Quantitative Image Analysis of Age-Related Morphological Changes of C. elegans Neurons Reveals a Correlation between Neurite Bending and Novel Neurite Outgrowths
Source: eNeuro. 2019 Jul 8;6(4):ENEURO.0014-19.2019. doi: 10.1523/ENEURO.0014-19.2019 (PMC6620389; doi:10.1523/ENEURO.0014-19.2019)
Supplement: Extended Data File 1. — Code and instruction for the neuronal quantification analysis. The zip file includes the python code files for batch processing, beads, classify, clean up, kink positions, soma volume, utility, and waviness. In addition, a swc example image, readme, requirements, and license text files are also included. Figure Contributions: Max Hess acquired confocal images. Max Hess, Alvaro Gomariz, Orcun Goksel, and Collin Ewald devised the image analysis pipeline, which was implemented by Max Hess and Alvaro Gomariz. Max Hess and Collin Ewald wrote the legends in consultation with the other authors. Download Extended Data F, ZIP file. [file sup_enu-eN-MNT-0014-19-s11.zip › NeuronMorphologyQuantification/cleanup.py]

#!/usr/bin/env python
# -*- coding: utf-8 -*-
'''
Copyright (c) 2017-2018 Max Hess, Alvaro Gomariz, ETH Zurich
Load a APP2 traced .swc file and clean it up, save a cleaned .swc file.
'''

import utility
import numpy as np
import matplotlib.pyplot as plt
from classify import traceBranch
np.set_printoptions(precision=2, suppress=True)


def interpolateNodes(start, end, idx, radius=None):
    """
    Interpolate nodes between `start` and `end`.

    Parameters
    ----------
    start : np.ndarray
        Start node.
    end : np.ndarray
        End node.
    idx : int
        Lower bound to start index count for interpolated nodes.
    radius : int or None
        If int, constant radius for interpolated nodes, else radius is interpolated linearly.

    Returns
    -------
    nodes : np.ndarray
        Interpolated nodes.
    """

    distance_in_pixels = utility.dist3D(start, end)
    nodes = np.zeros((int(distance_in_pixels), 7))
    nodes[:,0] = np.arange(idx+1, idx+1+len(nodes))
    nodes[:,6] = nodes[:,0] - 1
    if end[2]-start[2] != 0:
        nodes[:,2] = np.linspace(start[2], end[2], len(nodes))
    else:
        nodes[:,2] = start[2]
    if end[3]-start[3] != 0:
        nodes[:,3] = np.linspace(start[3], end[3], len(nodes))
    else:
        nodes[:,3] = start[3]
    if end[4]-start[4] != 0:
        nodes[:,4] = np.linspace(start[4], end[4], len(nodes))
    else:
        nodes[:,4] = start[4]
    nodes[:,1] = start[1]
    if radius:
        nodes[:,5] = radius
    else:
        if end[5]-start[5] != 0:
            nodes[:,5] = np.linspace(start[5], end[5], len(nodes))
        else:
            nodes[:,5] = start[5]
    return nodes

def cleanup(tree,
            neurontype='PLM',
            scale=(0.223, 0.223, 0.3),
            visualize=False):
    """
    Cleanup tracing errors where outgrowth events move parallel along the mainbranch.

    Parameters
    ----------
    tree : np.ndarray
        Tree on wich to perfom cleanup.
    neurontype : str {'ALM', 'PLM'}
        Process ALM or PLM neurons.
    scale :  tuple of floats
        x, y and z scales of the images underlying the analysis.
    visualize : bool
        Wheter to visualize the results.

    Returns
    -------
    full_clean_tree:
        Clean tree.
    """
    
    endpoints = utility.findEndpoints(tree)
    
    # For ALM neurons detect the soma_nodes i.e. all nodes connected to the root that have radius above a threshold
    if neurontype=='ALM':
        soma_nodes = utility.findSomaNodes(tree, scale=scale)
    else:
        soma_nodes = []
    
    # Trace from every endpoint to a root and save the corresponding branches, select the longest as mainbranch
    branches = []
    lengths = np.zeros(len(endpoints))
    for i in range(len(endpoints)):
        branch, length = traceBranch(endpoints[i], tree, soma_nodes=soma_nodes, scale=scale)
        branches.append(branch)
        lengths[i] = length
    mainbranch = branches[lengths.argmax()]
    mainbranch_length = lengths.max()-mainbranch[-1][5]*scale[0] #the last node is part of the soma and its radius gets subtracted from the final length
    
    
    # Trace from every endpoint to a node on the mainbranch to find sidebranches
    side_branches = []
    side_lengths = np.zeros(len(endpoints))
    for i in range(len(endpoints)):
        branch, length = traceBranch(endpoints[i], tree, main_nodes=mainbranch, soma_nodes=soma_nodes, scale=scale)
        side_branches.append(np.flip(branch, axis=0))
        side_lengths[i] = length-branch[-1][5]*scale[0]
    
    
    # check if sidebranches are close and parallel to mainbranch
    if visualize:
        fig, axes = plt.subplots(3, 1, sharex='col')
    all_distances = []
    all_slopes = []
    clean_side_branches = []
    windows = []
    for side_branch in side_branches:
        root = utility.findRoots(side_branch, return_node=True)[0]
        if root.tolist() in soma_nodes:
            window = [root] #set the searching window to the root node in case of alm soma_outgrowth side_branch.
        else:
            window = utility.findWindow(root, mainbranch, window_size=40, scale=scale)
        windows.append(window)
        min_distance_from_mainbranch = []
        min_distance_from_mainbranch2 = []
        for node in side_branch:
            distances = []
            distances2 = []
            for main_node in window:
                distances.append(utility.dist3D(node, main_node, scale=scale))
                distances2.append(utility.dist3DWithRadius(node, main_node, scale=scale))
            min_distance_from_mainbranch.append(min(distances))
            min_distance_from_mainbranch2.append(min(distances2))
            if min(distances)>5:
                break
        #min_distance_from_mainbranch = min_distance_from_mainbranch[5:]
        #min_distance_from_mainbranch2 = min_distance_from_mainbranch2[5:]
        if visualize:
            axes[0].plot(min_distance_from_mainbranch)
            axes[1].plot(min_distance_from_mainbranch2)
            axes[2].plot(np.cumsum(min_distance_from_mainbranch2)/(np.arange(len(min_distance_from_mainbranch2))+1))
        all_distances.append(min_distance_from_mainbranch2)

    if visualize:    
        plt.show()

    start_node_index = np.zeros(len(all_distances))
    d_th = 0.25
    for i, distance in enumerate(all_distances):
        for j, dist in enumerate(distance):
            if dist < d_th:
                start_node_index[i] = j

    #start_node_index[start_node_index<5]=0
    idx = np.max(tree[:, 0])+1
    for i in range(len(start_node_index)):
        if start_node_index[i] == 0:
            clean_side_branches.append(side_branches[i])
        else:
            new_side_branch = side_branches[i]
            radius = np.mean(new_side_branch[:int(start_node_index[i])+1, 5])
            new_side_branch = new_side_branch[int(start_node_index[i]):]
            
            
            window = windows[i]
            distances = np.zeros(len(window))
            for i in range(len(window)):
                distances[i] = utility.dist3D(new_side_branch[0], window[i])
                
                
            connection_node = window[distances.argmin()]
            
            nodes = interpolateNodes(connection_node, new_side_branch[0], idx, radius)
            idx = np.max(nodes[:, 0])+1
            new_side_branch[0][6] = nodes[-1][0]
            nodes[0][6] = connection_node[0]
            real_side_branch = np.concatenate((nodes, new_side_branch))
            #tree = np.concatenate((tree, nodes))
            clean_side_branches.append(real_side_branch)
    
    
    #connect everything again and save clean .swc file
    full_clean_tree = []
    for node in mainbranch:
        full_clean_tree.append(node)
    for node in soma_nodes:
        full_clean_tree.append(node)
    for clean_side_branch in clean_side_branches:
        for node in clean_side_branch:
            full_clean_tree.append(node)
    
    full_clean_tree = np.array(full_clean_tree)
    return utility.removeDoubleNodes(full_clean_tree)
    
if __name__ == '__main__':
    cleanup()
