# Supplementary material for: In-Vivo Quantitative Image Analysis of Age-Related Morphological Changes of C. elegans Neurons Reveals a Correlation between Neurite Bending and Novel Neurite Outgrowths
Source: eNeuro. 2019 Jul 8;6(4):ENEURO.0014-19.2019. doi: 10.1523/ENEURO.0014-19.2019 (PMC6620389; doi:10.1523/ENEURO.0014-19.2019)
Supplement: Extended Data File 1. — Code and instruction for the neuronal quantification analysis. The zip file includes the python code files for batch processing, beads, classify, clean up, kink positions, soma volume, utility, and waviness. In addition, a swc example image, readme, requirements, and license text files are also included. Figure Contributions: Max Hess acquired confocal images. Max Hess, Alvaro Gomariz, Orcun Goksel, and Collin Ewald devised the image analysis pipeline, which was implemented by Max Hess and Alvaro Gomariz. Max Hess and Collin Ewald wrote the legends in consultation with the other authors. Download Extended Data F, ZIP file. [file sup_enu-eN-MNT-0014-19-s11.zip › NeuronMorphologyQuantification/kinkPositions.py]

#!/usr/bin/env python
# -*- coding: utf-8 -*-
'''
Copyright (c) 2017-2018 Max Hess, Alvaro Gomariz, ETH Zurich
'''


import utility
import numpy as np

def kinkPositions(fully_annotated_mainbranch, scale=(0.22, 0.22, 0.3)):
    """
    Returns the positoins of kinks and outgrowth events along the mainbranch.

    Parameters
    ----------
    fully_annotated_mainbranch : np.ndarray
        Mainbranch with annotated kinks (encoded in the radius) and outgrowth events (encoded with type set to 2).
    scale : tuple of floats
        x, y and z scales of the images underlying the analysis.

    Returns
    -------
    kink_positions : np.ndarray
        Array with distances of kinks from distal end.
    outgrowth_positions : np.ndarray
        Array with distances of outgrowth events form distal end.
    """

    n_kinks = np.sum(fully_annotated_mainbranch[:,5]>0.5)
    n_outgrowths = np.sum(fully_annotated_mainbranch[:,1]==2)
    kink_positions = np.zeros(n_kinks)
    outgrowth_positions = np.zeros(n_outgrowths)
    #fully_annoated_mainbranch has nodes of raius 0.5, nodes of radius >0.5 are kinks.
    endpoints = utility.findEndpoints(fully_annotated_mainbranch, return_node=True)
    current_node = endpoints[0]
    next_node = utility.nextNode(current_node, fully_annotated_mainbranch)
    distance = 0
    i = 0
    j = 0
    
    while isinstance(next_node, np.ndarray):
        distance += utility.dist3D(current_node, next_node, scale=scale)
        if next_node[5] > 0.5: #if next_node is a kink
            kink_positions[i] = distance
            i += 1
        if next_node[1] == 2: #if next_node is a branching point
            outgrowth_positions[j] = distance
            j += 1
        current_node = next_node
        next_node = utility.nextNode(current_node, fully_annotated_mainbranch)
    return kink_positions, outgrowth_positions
    
