# Supplementary material for: In-Vivo Quantitative Image Analysis of Age-Related Morphological Changes of C. elegans Neurons Reveals a Correlation between Neurite Bending and Novel Neurite Outgrowths
Source: eNeuro. 2019 Jul 8;6(4):ENEURO.0014-19.2019. doi: 10.1523/ENEURO.0014-19.2019 (PMC6620389; doi:10.1523/ENEURO.0014-19.2019)
Supplement: Extended Data File 1. — Code and instruction for the neuronal quantification analysis. The zip file includes the python code files for batch processing, beads, classify, clean up, kink positions, soma volume, utility, and waviness. In addition, a swc example image, readme, requirements, and license text files are also included. Figure Contributions: Max Hess acquired confocal images. Max Hess, Alvaro Gomariz, Orcun Goksel, and Collin Ewald devised the image analysis pipeline, which was implemented by Max Hess and Alvaro Gomariz. Max Hess and Collin Ewald wrote the legends in consultation with the other authors. Download Extended Data F, ZIP file. [file sup_enu-eN-MNT-0014-19-s11.zip › NeuronMorphologyQuantification/LICENCE.txt]

##############################################################################
#                                                                            #
#    NeuronMorphologyQuantification                              			 #
#                                                                            #
##############################################################################

    Copyright 2018 Max Hess   @   ETH Zurich

    Ewald-Lab, D-HEST, ETH Zurich   (Prof. Dr. Collin Ewald @ http://www.ewaldlab.com)
    Computer-assisted Applications in Medicine, D-ITET, ETH Zurich   (Prof. Dr. Orcun Goksel @ http://goksel.ch)


    If you use any part of this code in a publication, you must include a citation
    to the paper below.

    In-vivo quantitative image analysis of age-related morphological changes of C. elegans neurons reveals a correlation
    between neurite bending and novel neurite outgrowths.
    M. Hess, A. Gomariz, O. Goksel, C. Ewald
        
    By installing, copying, or otherwise using this Software, you agree to be 
    bound by the terms of the license agreement.  This software, its modifications, 
    and parts thereof can be used and distributed for NON-COMMERCIAL PURPOSES only.
     
    THIS SOFTWARE IS PROVIDED BY THE COPYRIGHT HOLDERS AND CONTRIBUTORS
    "AS IS" AND ANY EXPRESS OR IMPLIED WARRANTIES, INCLUDING, BUT NOT
    LIMITED TO, THE IMPLIED WARRANTIES OF MERCHANTABILITY AND FITNESS FOR
    A PARTICULAR PURPOSE ARE DISCLAIMED. IN NO EVENT SHALL THE COPYRIGHT
    OWNER OR CONTRIBUTORS BE LIABLE FOR ANY DIRECT, INDIRECT, INCIDENTAL,
    SPECIAL, EXEMPLARY, OR CONSEQUENTIAL DAMAGES (INCLUDING, BUT NOT
    LIMITED TO, PROCUREMENT OF SUBSTITUTE GOODS OR SERVICES; LOSS OF USE,
    DATA, OR PROFITS; OR BUSINESS INTERRUPTION) HOWEVER CAUSED AND ON ANY
    THEORY OF LIABILITY, WHETHER IN CONTRACT, STRICT LIABILITY, OR TORT
    (INCLUDING NEGLIGENCE OR OTHERWISE) ARISING IN ANY WAY OUT OF THE USE
    OF THIS SOFTWARE, EVEN IF ADVISED OF THE POSSIBILITY OF SUCH DAMAGE.
    
    YOU MUST NOT REMOVE THIS LICENSE FILE AND DISCLAIMER IN ANY CASE AND MUST
    PASS ON WHENEVER YOU DISTRIBUTE THE SOFTWARE OR DERIVATIVE WORKS.
