# Supplementary material for: In-Vivo Quantitative Image Analysis of Age-Related Morphological Changes of C. elegans Neurons Reveals a Correlation between Neurite Bending and Novel Neurite Outgrowths
Source: eNeuro. 2019 Jul 8;6(4):ENEURO.0014-19.2019. doi: 10.1523/ENEURO.0014-19.2019 (PMC6620389; doi:10.1523/ENEURO.0014-19.2019)
Supplement: Extended Data File 1. — Code and instruction for the neuronal quantification analysis. The zip file includes the python code files for batch processing, beads, classify, clean up, kink positions, soma volume, utility, and waviness. In addition, a swc example image, readme, requirements, and license text files are also included. Figure Contributions: Max Hess acquired confocal images. Max Hess, Alvaro Gomariz, Orcun Goksel, and Collin Ewald devised the image analysis pipeline, which was implemented by Max Hess and Alvaro Gomariz. Max Hess and Collin Ewald wrote the legends in consultation with the other authors. Download Extended Data F, ZIP file. [file sup_enu-eN-MNT-0014-19-s11.zip › NeuronMorphologyQuantification/README.md]

# NeuronMorphologyQuantification
Code accompanying the manuscript "In-vivo quantitative image analysis of age-related morphological changes of C. elegans neurons reveals a correlation between neurite bending and novel neurite outgrowths" by Hess et al.

# Data
You can download the full dataset from [Zenodo](https://zenodo.org/record/2350066#.XBd7YWhKiUk).

```bash
NeuronMorphologyQuantificationData
├── ALM
│   ├── images
|   │   ├── CONDITION_AGE_SERIES_NAME.tif
|   │   └── ...
│   └── trees
|       ├── CONDITION_AGE_SERIES_NAME.swc
|       └── ...
└── PLM
    ├── images
    │   ├── CONDITION_AGE_SERIES_NAME.tif
    │   └── ...
    └── trees
        ├── CONDITION_AGE_SERIES_NAME.swc
        └── ...
```
Preprocessed images can be found in the 'images' folder. The 'trees' folders contain neuron tracings from the APP2 algorithm with manual annotations.

# Requirements
- [Python 3.6](https://www.python.org/downloads/)
- The following python packages* 
  * numpy 1.16.2
  * matplotlib 3.0.3
  * scipy 1.2.1
  * scikit-image 0.15.0
  * SimpleITK 1.2.0
  * tqdm 4.31.1
  
*All these packages can be automatically installed with [pip](https://pip.pypa.io/en/stable/installing/) by running `python -m pip install -r requirements.txt` on the code directory

# Instructions
1. Clone the repository and download the full data from [Zenodo](https://zenodo.org/record/2350066#.XBd7YWhKiUk)
2. In *batchProcessing.py* set the parameter **root** to the directory containing the data
3. Run the script *batchProcessing.py*

# Output
## Measurement Files:
- *root/yyyy-mm-dd_hh-mm-ss_IndividualMeasurements.csv*\
  Contains individual length measurements of structures (i. e. soma-outgrowths)
- *root/yyyy-mm-dd_hh-mm-ss_SummaryMeasurements.csv*\
  Contains mesaruements corresponding to individual neurons (i. e. sharp-bend counts)
- *root/yyyy-mm-dd_hh-mm-ss_Parameters.txt*\
  Contains a copy of the parameters used
## Visualizations
- *root/(ALM|PLM)/classifiedtrees/*\
  This folder contains *.swc* files with classified nodes.
- *root/(ALM|PLM)/wavytrees/*\
  This folder contains *.swc* files with sharp bends and beads visualised.

You can use software like [neuTube](https://www.neutracing.com/) to visualize the results.

# Internal use of the *.swc* format
## General
The *.swc* format allows representation tree structures and is the most common output format of neuron tracing algorithms. 
The following table contains an example of four connected nodes and a corresponding
visualization. 

| Index | Type | X | Y | Z | Radius | Parent |
|-------|------|---|---|---|--------|--------|
| 1 | 0 | 0 | 0 | 0 | 1 | -1 |
| 2 | 0 | 3 | 2 | 0 | 1 | 1 |
| 3 | 0 | 4 | 3 | 0 | 1 | 2 |
| 4 | 0 | 4 | 1 | 0 | 1 | 2 |

![](images/swc_example.png)

We use *.swc* files in this work as *(1)* input trees (neuron tracing output with manual 
annotations), to *(2)* visualize the results of our classification
 and to *(3)* visualize the quantification of kinks and bends. Neuronal trees are internally represented as 
 ```numpy.ndarrays``` of shape ```(7, n_nodes)```.

## Input Annotations
Our pipeline expects *.swc* files with the types of all nodes set to 0. To annotate **PVM-connections** (PLM-sidebranches that connect to the PVM 
neuron that cannot be differentiated from neurite-outgrowths) set the types of one or more of their nodes to **1 or 2**. If
a **crossing PVM process** is not properly detected as such you can annotate it by setting one or more nodes to **3**.

## Output Annotations
### Classification
Classified neuron trees (*../classifiedtrees*) have the following naming convention:

| Structure | Type | Description|
|-------|------|--------|
| Soma node | 0 | Beloning to soma. |
| Mainbranch | 1 | Belonging to main branch. |
| Neurite outgrowth | 2 | Belonging to process sprouting from main branch. |
| Soma outgrowth | 3 | Belonging to process sprouting from soma node. |
| Blob | 5 | Sharp bend in process that is not an outgrowth event. |
| PVM-crossing | 6 | Process of PVM neuron that crosses the PLM neuron. |
| PVM-connection | 7 | Regular connection(s) (1-2) to PVM neurons (no branching event). |
| Unknown | 9 | None of the above. |
| Silenced outgrowth | 10 | Outgrowth event in the first or last segment of the mainbranch, silenced as in those regions a lot of tracing errors occur.

### Wavyness
For the visualization of wavyness (*../wavytrees/COND_AGE_SERIES_NAME.swc*) the radii of all nodes of the mainbranch are set to 0.5. The type
of a node corresponts to the mapping of its angle (0-180 degrees) to an integer in the range 1-10 inclusive. The radii
of nodes detected as sharp bends are set to 3.

### Beads
Visualization of beads (*../wavytrees/COND_AGE_SERIES_NAME_beads.swc*) is done by doubling
the radius of the bead-nodes and setting their type to 1.
