# Supplementary material for: In-Vivo Quantitative Image Analysis of Age-Related Morphological Changes of C. elegans Neurons Reveals a Correlation between Neurite Bending and Novel Neurite Outgrowths
Source: eNeuro. 2019 Jul 8;6(4):ENEURO.0014-19.2019. doi: 10.1523/ENEURO.0014-19.2019 (PMC6620389; doi:10.1523/ENEURO.0014-19.2019)
Supplement: Extended Data File 1. — Code and instruction for the neuronal quantification analysis. The zip file includes the python code files for batch processing, beads, classify, clean up, kink positions, soma volume, utility, and waviness. In addition, a swc example image, readme, requirements, and license text files are also included. Figure Contributions: Max Hess acquired confocal images. Max Hess, Alvaro Gomariz, Orcun Goksel, and Collin Ewald devised the image analysis pipeline, which was implemented by Max Hess and Alvaro Gomariz. Max Hess and Collin Ewald wrote the legends in consultation with the other authors. Download Extended Data F, ZIP file. [file sup_enu-eN-MNT-0014-19-s11.zip › NeuronMorphologyQuantification/utility.py]

#!/usr/bin/env python
# -*- coding: utf-8 -*-
'''
Copyright (c) 2017-2018 Max Hess, Alvaro Gomariz, ETH Zurich
Some much used utility functions.
'''

import numpy as np

def dilate_array(array, n):
    '''Perform n iteratios of a morphological dilation on a 1-D boolean array.'''
    if not np.all((array==1)|(array==0)):
        raise ValueError('Only booolean arrays ar valid')
    
    out = np.zeros(array.shape, dtype=bool)
    for idx in np.where(array==1)[0]:
        out[max(0, idx-n):min(len(out), idx+n+1)] = 1
    return out


def readSWC(filename, as_list=False):
    '''Read an .swc file into a np.array or a list of lists.'''
    with open(filename, 'r') as f:
        trace = []
        for line in f:
            if line[0] != '#':
                strings = line.split()
                nums = [float(c) for c in strings]
                trace.append(nums)
    trace_array = np.array(trace)
    if as_list:
        return trace
    else:
        return trace_array


def findStartPLM(stack):
    '''Take an input stack and return a pixel at the edge of the stack with maximum value that serves as a root for PLM neuron tracing.'''
    max_values = np.zeros(stack.shape[0])
    max_coordinates = np.zeros((stack.shape[0],2))
    for i in range(stack.shape[0]):
        image = stack[i]
        image[1:image.shape[0]-1,1:image.shape[1]-1] = 0
        max_values[i] = image.max()
        coords = np.unravel_index(image.argmax(), image.shape)
        max_coordinates[i,0]=coords[0]; max_coordinates[i,1]=coords[1]
    z = max_values.argmax()
    x, y = max_coordinates[z]
    manual_start = (int(z),int(x),int(y))
    return manual_start


def findStartPLMwithBorder(stack):
    max_values = np.zeros(stack.shape[0])
    max_coordinates = np.zeros((stack.shape[0],2))
    #for i in range(stack.shape[0]):
        #image = stack[i]
        #image[1:image.shape[0]-1,1:image.shape[1]-1] = 0
        #max_values[i] = image.max()
        #coords = np.unravel_index(image.argmax(), image.shape)
        #max_coordinates[i,0]=coords[0]; max_coordinates[i,1]=coords[1]
    for i in range(stack.shape[0]):
        im = stack[i]
        im[3:im.shape[0]-3,3:im.shape[1]-3] = 0
        im2 = im[2:-2, 2:-2]
        im3 = np.pad(im2, 2, 'constant')
        max_values[i] = im3.max()
        coords = np.unravel_index(im3.argmax(), im3.shape)
        max_coordinates[i,0]=coords[0]; max_coordinates[i,1]=coords[1]
    z = max_values.argmax()
    x, y = max_coordinates[z]
    manual_start = (int(z)+1,int(x)+1,int(y)+1)
    return manual_start

def saveSWC(filename, branch, set_roots_to_minus_one=True):
    '''Create an empty file and write branch in .scw format, set all the root nodes parents nodes to -1.'''
    if set_roots_to_minus_one:
        branch = np.array(branch)
        indices = branch[:,0]
        parents = branch[:,6]
        roots = list(set(parents)-set(indices))
        for element in roots:
            parents[np.where(parents==element)] = -1
        branch[:,6] = parents
        #branch[np.where(np.isin(branch[:,6], list(roots)))][:,6] = -1
    if isinstance(branch, np.ndarray):
        branch = branch.tolist()
    with open(filename, 'w') as f:
        f.write('')
    with open(filename, 'a') as f:
        for node in branch:
            node = [int(element)  if element%1 == 0.0 else element for element in node]
            line = [str(element) for element in node]
            line = ' '.join(line)
            f.write(line + '\n')
          

def thisNode(index, tree, as_list=True):
    '''Return the node at index from tree as list or np.array.'''
    if isinstance(tree, list):
        tree = np.array(tree)  
    current_node = tree[np.where(tree[:,0]==index)]
    current_node = current_node.reshape(current_node.shape[1])
    if as_list:
        return current_node.tolist()
    else:
        return current_node
    
def findEndpoints(tree, return_node=False):
    '''Return the indices (or nodes) of endpoints.'''
    if isinstance(tree, list):
        tree = np.array(tree)
    indices = tree[:,0]
    parents = tree[:,6]
    endpoints = list(set(indices) - set(parents))
    if return_node:
        endpoint_nodes = []
        for index in endpoints:
            node = thisNode(index, tree)
            endpoint_nodes.append(node)
        return np.array(endpoint_nodes)
    else:
        return np.array(endpoints)


def findRoots(tree, return_node=False):
    '''Return the indices (or nodes) of roots.'''
    if isinstance(tree, list):
        tree = np.array(tree)
    indices = tree[:,0]
    parents = tree[:,6]
    roots = list(set(parents) - set(indices))
    root_nodes = []
    for index in roots:
        nodes = tree[np.where(tree[:,6]==index)].tolist()
        root_nodes.extend(nodes)
    root_nodes_array = np.array(root_nodes)
    if return_node:
        return root_nodes_array
    else:
        return root_nodes_array[:,0]

def findSomaNodes(tree, scale=(1,1,1), return_list=False):
    soma_diameter_threshold = 22*scale[0]
    soma_nodes = []
    soma_node = findRoots(tree, return_node=True)
    current_nodes = [node.tolist() for node in soma_node]
    i = 0
    while True:
        next_nodes = []
        for node in current_nodes:
            if node[5] > soma_diameter_threshold:
                soma_nodes.append(node)
                next_nodes.append(prevNode(node, tree))
        current_nodes = [node.tolist() for children in next_nodes for node in children]
        if current_nodes==[]:
            break

    if return_list:
        return soma_nodes
    else:
        return np.array(soma_nodes)
    
def findSilencedNodes(mainbranch, scale=(1,1,1), max_distance=5, return_list=False):
    silenced_nodes= []
    current_node = findRoots(mainbranch, return_node=True)[0]
    silenced_nodes.append(current_node)
    distance = 0
    while distance < max_distance:
        next_node = prevNode(current_node, mainbranch)[0]
        distance += dist3D(current_node, next_node, scale=scale)
        current_node = next_node
        silenced_nodes.append(current_node)
    if return_list:
        return silenced_nodes
    else:
        return np.array(silenced_nodes)
        
def nextNode(node_or_index, tree):
    '''Return the parent node if the input is a root node return its parent node value (generally -1).'''
    if not isinstance(tree, np.ndarray):
        tree = np.array(tree)    
    if isinstance(node_or_index, (int, float)):
        current_index = node_or_index
    else:
        current_index = node_or_index[0]
    
    
    current_node = thisNode(current_index, tree, as_list=True)
    try:
        next_node = tree[np.where(tree[:,0]==current_node[6])]
        next_node = next_node.reshape(next_node.shape[1])
        return next_node
    except ValueError:
        return current_node[6]

def removeDoubleNodes(tree):
    '''Remove any nodes that appear twice based on their index.'''
    if isinstance(tree, list):
        tree = np.array(tree)
    _, indices = np.unique(tree[:,0], return_index=True)
    return tree[indices]

def prevNode(node_or_index, tree):
    '''Return an array of child nodes.'''
    if not isinstance(tree, np.ndarray):
        tree = np.array(tree)
    if isinstance(node_or_index, (int, float)):
        current_index = node_or_index
    else:
        current_index = node_or_index[0]
    children = tree[np.where(tree[:,6]==current_index)]
    return children

def calculateDistancesTree(tree, scale=(1,1,1), return_sum=True):
    '''Clean up the tree first so that there are no nodes occuring twice!'''
    distances = []
    for node in tree:
        parent = nextNode(node, tree)
        try:
            dist = dist3D(node, parent, scale=scale)
            if not dist==None:
                distances.append(dist)
        except IndexError:
            pass
    
    if return_sum:
        d = sum(distances)
        d = d - (tree[-1][5] * scale[0])
        return d
    else:
        return distances

def dist3D(start, end, scale=(1,1,1)):
    '''Calculate the distance between 2 points (x,y,z) or .swc nodes multiplied by a scaling factor and return the distance'''
    start = np.array(start)
    end = np.array(end)
    if start.size>3:
        start = start[2:5]
    if end.size>3:
        end = end[2:5]
    try:
        dist = np.sqrt(((start[0]-end[0])*scale[0])**2+((start[1]-end[1])*scale[1])**2+((start[2]-end[2])*scale[2])**2)
        return dist
    except IndexError:
        pass
        #print('Index Error in utility.dist3D!!!')
        
def dist3DWithRadius(start, end, scale=(1,1,1)):
    '''Calculate the distance between 2 .swc nodes multiplied by a scaling factor and return the distance minus the radii of the two nodes.'''
    start = np.array(start)
    end = np.array(end)
    dist = np.sqrt(((start[2]-end[2])*scale[0])**2+((start[3]-end[3])*scale[1])**2+((start[4]-end[4])*scale[2])**2)-(start[5]+end[5])*scale[0]
    return dist


def findWindow(node, branch, window_size=4, scale=(1,1,1)):
    if isinstance(node, np.ndarray):
        node = node.tolist()
        #node[1] = 2
    parent_distance = 0
    child_distance = 0
    parent_nodes = []
    child_nodes = []
    # select nodes in distance window_size/2 around node
    current_parent_node = node
    while parent_distance < window_size/2:
        parent_nodes.append(current_parent_node)
        next_parent_node = nextNode(current_parent_node, branch)
        try:
            next_parent_node = next_parent_node.tolist()
        except AttributeError:
            #print('not enough parent nodes!')
            break
        if not isinstance(next_parent_node, list):
            #print('not enough parent nodes!')
            break
        parent_distance += dist3D(current_parent_node, next_parent_node, scale=scale)
        current_parent_node = next_parent_node
    current_child_node = node
    while child_distance < window_size/2:
        child_nodes.append(current_child_node)
        try:
            next_child_node = prevNode(current_child_node, branch).tolist()[0]
        except IndexError:
            #print('not enough child nodes!')
            break            
        if not isinstance(next_child_node, list):
            #print('not enough child nodes!')
            break              
        child_distance += dist3D(current_child_node, next_child_node, scale=scale)
        current_child_node = next_child_node
    child_nodes = child_nodes[1:]
    try:
        window_nodes = np.concatenate((np.array(parent_nodes), np.array(child_nodes)), axis=0)
    except ValueError:
        if parent_nodes==[]:
            window_nodes = child_nodes
        elif child_nodes==[]:
            window_nodes = parent_nodes
        else:
            raise NameError('NoWindowFound')
    return np.array(window_nodes)

def saveTree(filename, tree):
    '''Save a .scw file from a tree (list of lists)'''
    with open(filename, 'w') as f:
        f.write('')
    with open(filename, 'a') as f:
        for branch in tree:
            for node in branch:
                node = [int(element)  if element%1 == 0.0 else element for element in node]
                line = [str(element) for element in node]
                line = ' '.join(line)
                f.write(line + '\n')
    

def vectorAngle3D(a_in, b_in, scale=(1,1,1), angle_in_radians=False):
    '''Calculate and return the angle between two vectors (a [x1, y1, z1,] and b [x2, y2, z2]).'''
    scale = np.array(scale)
    a = a_in*scale
    b = b_in*scale
    a_norm = np.linalg.norm(a)
    b_norm = np.linalg.norm(b)
    cosine_angle = np.dot(a, b) / (a_norm * b_norm)
    if cosine_angle > 1 or cosine_angle < -1: #Catch a numerical error that leads to cosine_angle > 1 and subsequent miscalculation of angle
        if abs(round(cosine_angle)-cosine_angle) < 1e-15:
            cosine_angle = round(cosine_angle)
    angle = np.arccos(cosine_angle)
    if angle_in_radians:
        return angle
    else:
        return np.degrees(angle)
