# Supplementary material for: In-Vivo Quantitative Image Analysis of Age-Related Morphological Changes of C. elegans Neurons Reveals a Correlation between Neurite Bending and Novel Neurite Outgrowths
Source: eNeuro. 2019 Jul 8;6(4):ENEURO.0014-19.2019. doi: 10.1523/ENEURO.0014-19.2019 (PMC6620389; doi:10.1523/ENEURO.0014-19.2019)
Supplement: Extended Data File 1. — Code and instruction for the neuronal quantification analysis. The zip file includes the python code files for batch processing, beads, classify, clean up, kink positions, soma volume, utility, and waviness. In addition, a swc example image, readme, requirements, and license text files are also included. Figure Contributions: Max Hess acquired confocal images. Max Hess, Alvaro Gomariz, Orcun Goksel, and Collin Ewald devised the image analysis pipeline, which was implemented by Max Hess and Alvaro Gomariz. Max Hess and Collin Ewald wrote the legends in consultation with the other authors. Download Extended Data F, ZIP file. [file sup_enu-eN-MNT-0014-19-s11.zip › NeuronMorphologyQuantification/wavyness.py]

#!/usr/bin/env python
# -*- coding: utf-8 -*-
'''
Copyright (c) 2017-2018 Max Hess, Alvaro Gomariz, ETH Zurich
'''

import numpy as np
import utility
import matplotlib.pyplot as plt
from scipy import interpolate


def findWindow(node, branch, window_size=4, scale=(0.22, 0.22, 0.3)):
    """
    Given a `node` on a `branch`, return a window of size `window_size` [um].

    Parameters
    ----------
    node : np.ndarray
        Node around which to return a window.
    branch : np.ndarray
        Parent branch of `node`.
    window_size : float [um]
        Maximum distance of the returned window along the branch.
    scale : tuple of floats
        x, y and z scales of the images underlying the analysis.

    Returns
    -------
    window_nodes : np.ndarray
        Array of nodes belonging to the window.
    """
    if isinstance(node, np.ndarray):
        node = node.tolist()
        node[1] = 2
    parent_distance = 0
    child_distance = 0
    parent_nodes = []
    child_nodes = []
    # select nodes in distance window_size/2 around node
    current_parent_node = node
    while parent_distance < window_size/2:
        parent_nodes.append(current_parent_node)
        next_parent_node = utility.nextNode(current_parent_node, branch).tolist()
        if not isinstance(next_parent_node, list):
            #print('not enough parent nodes!')
            break
        parent_distance += utility.dist3D(current_parent_node, next_parent_node, scale=scale)
        current_parent_node = next_parent_node
    current_child_node = node
    while child_distance < window_size/2:
        child_nodes.append(current_child_node)
        next_child_node = utility.prevNode(current_child_node, branch).tolist()
        if not next_child_node == []:
            next_child_node = next_child_node[0]
        if not isinstance(next_child_node, list):
            #print('not enough child nodes!')
            break
        child_distance += utility.dist3D(current_child_node, next_child_node, scale=scale)
        current_child_node = next_child_node
    child_nodes = child_nodes[1:]
    try:
        window_nodes = np.concatenate((np.array(parent_nodes), np.array(child_nodes)), axis=0)
    except ValueError:
        if parent_nodes==[]:
            window_nodes = child_nodes
        elif child_nodes==[]:
            window_nodes = parent_nodes
        else:
            raise NameError('NoWindowFound')
    return np.array(window_nodes)


def calculateAnglesWithLinearRegression(node, branch, window_size=3.2, scale=(0.22, 0.22, 0.3), visualize=True,
                                        fixed_node=False):
    """

    Parameters
    ----------
    node : np.ndarray
        Node for which to calculate the angle.
    branch : np.ndarray
        Parent branch of `node`.
    window_size : float [um]
        Size of the window on which to do the linear regression.
    scale : tuple of floats
        x, y and z scales of the images underlying the analysis.
    visualize : bool
        Visualization of linear regressoin (for debugging).
    fixed_node : bool
        Whether the linear regression needs to go through `node`.

    Returns
    -------
    angle : float
        Local angle of `node`.
    """
    if isinstance(node, np.ndarray):
        node = node.tolist()
    parent_distance = 0
    child_distance = 0
    parent_nodes = []
    child_nodes = []
    
    #select parent nodes in given window
    current_parent_node = node
    while parent_distance < window_size/2:
        parent_nodes.append(current_parent_node)
        try:
            next_parent_node = utility.nextNode(current_parent_node, branch).tolist()
        except:
            return 180
        if not isinstance(next_parent_node, list):
            #print('not enough parent nodes!')
            return 180
        parent_distance += utility.dist3D(current_parent_node, next_parent_node, scale=scale)
        current_parent_node = next_parent_node
    
    #select child nodes in given window    
    current_child_node = node
    while child_distance < window_size/2:
        child_nodes.append(current_child_node)
        next_child_node = utility.prevNode(current_child_node, branch).tolist()
        if not next_child_node ==[]:
            next_child_node = next_child_node[0]
        
        if not isinstance(next_child_node, list):
            #print('not enough child nodes!')
            return 180
        try:
            child_distance += utility.dist3D(current_child_node, next_child_node, scale=scale)
            current_child_node = next_child_node
        except:
            return 180
    
    #take the coordinates from the nodes
    parent_nodes = np.array(parent_nodes)
    child_nodes = np.array(child_nodes)
    parent_points = parent_nodes[:, 2:5]
    child_points = child_nodes[:, 2:5]
    
    #calculate the mean of the points
    parent_mean = parent_points.mean(axis=0)
    child_mean = child_points.mean(axis=0)
    
    #calculate svd's
    parent_uu, parent_dd, parent_vv = np.linalg.svd(parent_points - parent_mean)
    child_uu, child_dd, child_vv = np.linalg.svd(child_points - child_mean)
    
    parent_uu_fixednode, parent_dd_fixednode, parent_vv_fixednode = np.linalg.svd(parent_points - parent_points[0])
    child_uu_fixednode, child_dd_fixednode, child_vv_fixednode = np. linalg.svd(child_points - child_points[0])
    
    #calculate vectors and angle
    parent_vector = parent_vv[0]
    if utility.dist3D(parent_points[0]+parent_vector, parent_points[-1]) > utility.dist3D(parent_points[0]-parent_vector, parent_points[-1]):
        parent_vector *= -1
    child_vector = child_vv[0]
    if utility.dist3D(child_points[0]+child_vector, child_points[-1]) > utility.dist3D(child_points[0]-child_vector, child_points[-1]):
        child_vector *= -1
    angle = utility.vectorAngle3D(parent_vector, child_vector)
    
    parent_vector_fixednode = parent_vv_fixednode[0]
    if utility.dist3D(parent_points[0]+parent_vector_fixednode, parent_points[-1]) > utility.dist3D(parent_points[0]-parent_vector_fixednode, parent_points[-1]):
        parent_vector_fixednode *= -1
    child_vector_fixednode = child_vv_fixednode[0]
    if utility.dist3D(child_points[0]+child_vector_fixednode, child_points[-1]) > utility.dist3D(child_points[0]-child_vector_fixednode, child_points[-1]):
        child_vector_fixednode *= -1    
    angle_fixednode = utility.vectorAngle3D(parent_vector_fixednode, child_vector_fixednode)
    
    
    
    #visualization
    if visualize:
        linspace = np.reshape(np.linspace(-10,10,2), (2,1))
        parent_line = parent_vector * linspace
        child_line = child_vector * linspace
        parent_line += parent_mean
        child_line += child_mean
        
        linspace_fixednode = np.reshape(np.linspace(-20,0,2), (2,1))
        parent_line_fixednode = parent_vector_fixednode * linspace_fixednode
        child_line_fixednode = child_vector_fixednode * linspace_fixednode
        parent_line_fixednode += parent_points[0]
        child_line_fixednode += child_points[0]

        import matplotlib.pyplot as plt
        import mpl_toolkits.mplot3d as m3d
        lins = np.reshape(np.linspace(0,1,2), (2,1))
        a = parent_points - parent_mean
        a_line = parent_vv[0] * lins
        b = child_points - child_mean
        b_line = child_vv[0] * lins
        c = parent_points - parent_points[0]
        c_line = parent_vv_fixednode[0] * lins
        d = child_points - child_points[0]
        d_line = child_vv_fixednode[0] * lins
        
        ax = m3d.Axes3D(plt.figure())
        ax.scatter3D(*parent_points.T, color='red')
        ax.quiver(parent_points[0][0], parent_points[0][1], parent_points[0][2], parent_vector[0], parent_vector[1], parent_vector[2], color='red')
        ax.quiver(parent_points[0][0], parent_points[0][1], parent_points[0][2], parent_vv_fixednode[0][0], parent_vv_fixednode[0][1], parent_vv_fixednode[0][2], color='orangered')
        ax.scatter3D(*child_points.T, color='blue')
        ax.quiver(child_points[0][0], child_points[0][1], child_points[0][2], child_vector[0], child_vector[1], child_vector[2], color='blue')
        ax.quiver(child_points[0][0], child_points[0][1], child_points[0][2], child_vv_fixednode[0][0], child_vv_fixednode[0][1], child_vv_fixednode[0][2], color='cyan')
        string = 'angles: ' + str(angle) + '/' + str(angle_fixednode)
        ax.text(child_points[0][0]+1, child_points[0][1], child_points[0][2], s=string)
        plt.show()
    if fixed_node:
        return angle_fixednode
    else:
        return angle
        

def wavyness(mainbranch,
             angle_threshold=145,
             window_size_linear_regression=4.0,
             window_size_maximum_supression=4.0,
             n_colors=10,
             scale=(0.223,0.223,0.3),
             fix_node=False,
             plot_cdf=False):
    """
    Detects sharp bends along a branch.

    Parameters
    ----------
    mainbranch : np.ndarray
        Mainbranch along with to count the sharp bends (kinks).
    angle_threshold : float or int
        Threshold value for a node to be considered a sharp bend.
    window_size_linear_regression : float [um]
        Size of the window on which to perform linear regression for angle calculation.
    window_size_maximum_supression : float [um]
        Size of the window for non-maximum supression (preventing double counting of sharp bends).
    n_colors : int
        Number of colors for visualization of angles.
    scale : tuple of floats
        x, y and z scales of the images underlying the analysis.
    fix_node : bool
        If True, linear regressions need to go through the location of the node on which the angle is calculated.
    plot_cdf : bool
        Whether to plot the cdf of resulting angles (for debugging).

    Returns
    -------
    kinks_count : int
        Number of sharp bends (kinks) detected.
    annotated_mainbranch : np.ndarray
        Mainbranch with kinks and outgrowth events annotated.
    kinks : np.ndarray
        List of nodes that were detected as sharp bends.
    tree : np.ndarray
        Mainbranch with classification according to local angles (for visualization).
    """
    
    if plot_cdf:
        fig, ax = plt.subplots(figsize=(8, 4))
        ax.grid(True)
        ax.set_title('Cumulative distribution')
        ax.set_xlabel('Angle (deg)')
        ax.set_ylabel('Percentage')
        #ax.axis([50,cutoff_angle,0,1])    
    
    tree = np.array(mainbranch)
    tree[:,5] = 0.5
    annotated_mainbranch=tree.copy()
    angles = np.zeros(len(tree))
    for i in range(len(tree)):
        angles[i] = calculateAnglesWithLinearRegression(tree[i], tree, window_size=window_size_linear_regression, visualize=False, fixed_node=fix_node)
    angles = np.reshape(angles, (len(angles), 1))
    angles[np.where(np.isnan(angles))] = 180
    angles[:20]=180   # set the first and last 20 nodes to 180 as they generally don't correspond to real kinks
    angles[-20:]=180
    data = np.concatenate((tree, angles), axis=1)
    sample_numbers = data[:,0]
    
    kinks_count = 0
    kinks = []
    while min(data[:,7]) < angle_threshold:
        annotated_mainbranch[np.argwhere(annotated_mainbranch[:,0]==data[data[:,7].argmin()][0])[0][0],5]=3
        kinks.append(data[data[:,7].argmin()].tolist())
        tree[data[:,7].argmin(), 5] = 3
        kinks_count += 1
        w = findWindow(data[data[:,7].argmin()][:7], tree, window_size=window_size_maximum_supression, scale=scale)
        indices = np.argwhere(np.isin(data[:,0], w[:,0])).reshape(len(w))
        for index in indices:
            data[index,7] = 180
    
    kinks = np.array(kinks)
    try:
        kinks[:,5] = 3
    except IndexError:
        pass
    
    if plot_cdf:
        n, bins, patches = ax.hist(kinks[:,7], bins=10000, normed=1, histtype='step',
                                   cumulative=True, label='neuronname')
        patches[0].set_xy(patches[0].get_xy()[:-1])
        ax.legend(loc='center left')
        

    #print(angles.min())    
    m = interpolate.interp1d([0, 180], [1, n_colors])
    normalized_angles = np.round(m(angles)).reshape(len(angles))
    tree[:, 1] = normalized_angles
    
    
    if plot_cdf:
        plt.show()
    return kinks_count, annotated_mainbranch, kinks, tree
        
if __name__ == '__main__':
    wavyness()
